# Supplementary material for: Catalytic Performance of Immobilized Sulfuric Acid on Silica Gel for N-Formylation of Amines with Triethyl Orthoformate
Source: Molecules. 2022 Jun 30;27(13):4213. doi: 10.3390/molecules27134213 (PMC9268625; doi:10.3390/molecules27134213)
Supplement: Supplementary file 1 [file molecules-27-04213-s001.zip]

Archive with 1 entries (1 files):
- molecules-1720771-supplementary.pdf
